# Supplementary material for: Changes in historical typhoid transmission across 16 U.S. cities, 1889-1931: Quantifying the impact of investments in water and sewer infrastructures
Source: PLoS Negl Trop Dis. 2020 Mar 18;14(3):e0008048. doi: 10.1371/journal.pntd.0008048 (PMC7105137; doi:10.1371/journal.pntd.0008048)
Supplement: S1 Table — Information on water supply interventions and water sources were extracted from a variety of references, noted below. Most cities had data available from the U.S. Census Bureau in addition to individual municipal sources, noted in the table as “U.S. Census Bureau (Yes/No)”. (XLSX) [file pntd.0008048.s039.xlsx]

## Sheet: Sheet1
City	State	Water Source	U.S. Census Bureau (Yes/No)	Additional Sources
Baltimore	MD	Jones Falls reservoir, Lake Roland/Lake Hampden/Mount Royal reservoirs (1862), Druid Hill reservoir (1873), Loch Raven reservoir and Lake Montebello (1881); chlorination 1910, filtration 1915	Yes (Filtration, Chlorination)	http://cityservices.baltimorecity.gov/dpw/waterwastewater02/waterquality3.html http://www.baltimorecity.gov/Government/AgenciesDepartments/PublicWorks/BureauofWaterWastewater/FactSheet.aspx
Boston	MA	Long Pond (Lake Cochituate) via Cochituate aqueduct and Brookline Reservoir; several reservoirs, aqueducts built between 1864 and 1900; Wachusett Reservoir/Dam/aqueduct completed in 1908	Yes (Filtration)	http://www.bwsc.org/ABOUT_BWSC/systems/water/Water_history.asp
Chicago	IL	Lake Michigan; flow direction of Chicago River reversed in 1900 to prevent waste water from entering lake	Yes (Filtration, Chlorination)	http://encyclopedia.chicagohistory.org/pages/1325.html
Cincinnati	OH	Ohio River (with subsiding, storage, & filtering reservoirs, e.g. Eden Park)	Yes (Filtration, Chlorination)	http://books.google.com/books?id=6vzVAAAAMAAJ&pg=PA42&lpg=PA42&dq=cincinnati+water+works+history&source=bl&ots=Qe82LaTBvG&sig=zGhGv6VH7yZ2LwXvdLySJ7B8OnI&hl=en&sa=X&ei=um7rTuCUPIT30gGDgpXQCQ&ved=0CGIQ6AEwBw#v=onepage&q=cincinnati%20water%20works%20history&f=false
Cleveland	OH	Lake Erie west of the Cuyahoga River; off-shore intake (Kinsman Reservoir) began operation in 1885; further off-shore intakes created 1890-1916; chlorination began in 1911, daily testing 1913, filtration 1917	Yes (Filtration, Chlorination)	http://www.clevelandwater.com/about_us/history.aspx
Milwaukee	WI	Lake Michigan via Kilbourne Reservoir; second pumping station at Milwaukee River in 1924	Yes (Chlorination)	http://city.milwaukee.gov/water/customer/FAQs/additionalinfo#4
Nashville	TN	Cumberland River via reservoirs used for settling and storage; pumping station relocated upstream of Brown's Creek in 1889; treatment with hypochlorite in 1908, liquid chlorine in 1920, filtration in 1928	Yes (Filtration, Chlorination)	http://www.nashville.gov/water/docs/other/water_history_additional_information.pdf
New Orleans	LA	Rainwater cisterns, Mississippi River, artesian wells; city subject to regular flooding at late as mid-1880s; drainage plan initiated in 1896; water treatment authorized/built in 1899	Yes (Filtration)	http://www.swbno.org/history_history.asp
New York	NY	Old Croton Reservoir (via Old Croton aqueduct, since 1842); distribution reservoirs at 42nd St, Central Park, Boyds Corner, Middle Branch; additional reservoirs in Catskills in 1905-1915	Yes (Filtration, Chlorination)	http://www.nyc.gov/html/dep/html/drinking_water/history.shtml
Philadelphia	PA	Schuylkill River, Delaware River, Leigh River, various creeks	Yes (Filtration, Chlorination)	http://www.phillyh2o.org/ http://www.phila.gov/water/PWD_Historical.html
Pittsburgh	PA	Allegheny River (with holding reservoirs); filtration began in 1909 (Southside) and 1914 (Northside); chlorination began in 1911; City of Pittsburgh merged with City of Allegheny (Northside) in 1907	Yes (Filtration, Chlorination)	http://www.pgh2o.com/history02.htm
Providence	RI	Pawtuxet River (at Cranston); filtration began 1906; filtered water stored in 3 open reservoirs; shortages during dry weather; Scituate Reservoir and treatment plant constructed in 1926 (by damming river)	Yes (Filtration)	http://www.provwater.com/history.htm
Saint Louis	MO	Mississippi River (via High Service pumping station at Bissels Point since 1871, also via Low Service Chain of Rocks plant since 1894); filtration plant dedicated in 1915	Yes (Filtration, Chlorination)	http://www.stlwater.com/history2.php
San Francisco	CA	Arroyo de la Laguna, Alameda Creek, artesian wells in Pleasanton (Hetch Hetchy reservoir in Yosemite since 1923); owned/operated by private company -- Spring Valley Water Co	No	http://www.sfmuseum.org/hist3/perry.html
Toledo	OH	Maumee River; filtration plant upstream of Broadway Pumping Station began operation in 1910; source changed to Lake Erie in 1940s	Yes (Filtration, Chlorination)	http://www.ci.toledo.oh.us/Departments/PublicUtilities/DivisionofWaterTreatment/HistoryofWaterTreatmentinToledo/tabid/375/Default.aspx
Washington, D.C.	-	Potomac River via Washington Aqueduct; McMillan Reservoir and Bryant Street high-lift pump after 1905	Yes (Filtration, Chlorination)	https://www.dcwater.com/history-water-system
