# Supplementary material for: Changes in historical typhoid transmission across 16 U.S. cities, 1889-1931: Quantifying the impact of investments in water and sewer infrastructures
Source: PLoS Negl Trop Dis. 2020 Mar 18;14(3):e0008048. doi: 10.1371/journal.pntd.0008048 (PMC7105137; doi:10.1371/journal.pntd.0008048)
Supplement: S2 Table — Initial parameters (median susceptible population, median overall population, infectious, susceptible, and newborn populations) and values estimated from the TSIR models (chronic carriers, underreporting factors, and heterogeneous mixing parameters) are shown for each city. (XLSX) [file pntd.0008048.s040.xlsx]

## Sheet: Sheet1
	Median values		Initial Values (at time 0)			Estimated from model
	Median susceptible population over time period	Median population over time period	Infectious Population (after adjusting for underreporting)	Susceptible population	Births	Number of chronic carriers	Underreporting factor (r)	Heterogeneous mixing parameter (a)
Baltimore	84000	672000	908	443653	670	87.4	0.017	0.25
Boston	70125	561000	597	425614	725	173.9	0.014	-0.27
Chicago	273750	2190000	214	973056	2147	19.9	0.023	0.18
Cincinnati	45500	364000	412	281345	517	112.8	0.022	0.11
Cleveland	70563	564500	747	266174	476	5.1	0.017	0.07
Milwaukee	46875	375000	419	180566	432	3.8	0.01	0.04
Nashville	13750	110000	158	66245	112	78.1	0.025	-0.4
New Orleans	42500	340000	140	227335	393	204	0.014	0.59
New York	597500	4780000	7335	3006890	8059	43.5	0.005	0.39
Philadelphia	193750	1550000	1803	1024268	1738	170.5	0.021	0.41
Pittsburgh	66875	535000	602	190287	658	58.9	0.022	0.31
Providence	28125	225000	249	118344	190	0	0.016	0.09
Saint Louis	86000	688000	684	431141	802	213.3	0.012	0.29
San Francisco	52250	418000	469	277260	368	46	0.017	-0.1
Toledo	21250	170000	76	85298	144	0	0.013	0.04
Washington, D.C.	41625	333000	157	244920	340	0	0.038	0.25
