# Supplementary material for: Changes in historical typhoid transmission across 16 U.S. cities, 1889-1931: Quantifying the impact of investments in water and sewer infrastructures
Source: PLoS Negl Trop Dis. 2020 Mar 18;14(3):e0008048. doi: 10.1371/journal.pntd.0008048 (PMC7105137; doi:10.1371/journal.pntd.0008048)
Supplement: S3 Table — Time trends and seasonal amplitudes were estimated for each city pre- and post- intervention in preliminary analyses with harmonic regression. Values shown in grey were not statistically significant at the 0.05-level, while values in black had p-values<0.05. In the last column, the ratio (post-/pre- water supply intervention) was calculated from the six-month and one-year amplitudes estimated from the regression models. (XLSX) [file pntd.0008048.s041.xlsx]

## Sheet: Sheet1
	Pre-Intervention				Post-Intervention					Ratio (Post/Pre)
	Time trend		Seasonal Amplitude		Time trend		Seasonal Amplitude			of Seasonal Amplitude
	intercept	slope	6-mo.	1-yr.	intercept	slope	6-mo.		1-yr.	6-mo.	1-yr.
Baltimore	-3.35	0	0.15	0.62	76.94	-0.04	0.08	0.24		0.49	0.39
Boston	27.1	-0.01	0.22	0.55	25.75	-0.01	0.04	0.07		0.19	0.13
Chicago	27.78	-0.01	0.14	0.26	141.03	-0.07	0.04	0.18		0.32	0.68
Cincinnati	-18.04	0.01	0.15	0.18	4.85	0	0	0.02		0.03	0.1
Cleveland	41.5	-0.02	0.15	0.08	17.29	-0.01	0.04	0.06		0.25	0.67
Milwaukee	2.28	0	0.02	0.07	27.95	-0.01	0.04	0.06		1.91	0.81
Nashville	-11.36	0.01	0.06	0.17	12.44	-0.01	0.07	0.14		1.16	0.83
New Orleans	-151.79	0.08	0.14	0.13	43.97	-0.02	0.14	0.2		0.97	1.51
New York	-23.7	0.01	0.12	0.74	162.4	-0.08	0.11	0.47		0.88	0.64
Philadelphia	27.96	-0.01	0.17	0.16	199.33	-0.1	0.05	0.04		0.32	0.24
Pittsburgh	-154.97	0.08	0.14	0.23	64.03	-0.03	0.04	0.11		0.31	0.49
Providence	12.81	-0.01	0.03	0.12	7.48	0	0.01	0.03		0.43	0.26
Saint Louis	31.39	-0.02	0.21	0.47	43.31	-0.02	0.09	0.24		0.43	0.51
San Francisco	16.32	-0.01	0.08	0.21	20.84	-0.01	0.02	0.04		0.26	0.18
Toledo	-25.43	0.01	0.06	0.12	26.07	-0.01	0.03	0.08		0.5	0.66
Washington, D.C.	15.94	-0.01	0.07	0.64	53.81	-0.03	0.05	0.17		0.77	0.26
