# Supplementary material for: Changes in historical typhoid transmission across 16 U.S. cities, 1889-1931: Quantifying the impact of investments in water and sewer infrastructures
Source: PLoS Negl Trop Dis. 2020 Mar 18;14(3):e0008048. doi: 10.1371/journal.pntd.0008048 (PMC7105137; doi:10.1371/journal.pntd.0008048)
Supplement: S4 Table — Results of the seasonal transmission parameters estimated from the TSIR models are shown. In the top half of the table, the estimated values for each four-week month's typhoid transmission compared to the 13th month are shown with their 95% confidence intervals, by city. Estimates with confidence intervals that are entirely below one are shown in red, and those with confidence intervals entirely above one are shown in blue. In the bottom half of the table, the percentage of each water type with confidence intervals entirely below or above one are shown for each month, highlighted from lighter to darker red or blue indicating the magnitude of the percentage. (XLSX) [file pntd.0008048.s042.xlsx]

## Sheet: Sheet1
City	Month	1	2	3	4	5	6	7	8	9	10	11	12
	Water Type
Baltimore	Reservoir	0.78	0.82	1.01	1.03	0.78	1.16	1.34	1.63	1.77	1.68	1.38	0.95
		(0.63-0.97)	(0.66-1.02)	(0.81-1.26)	(0.83-1.27)	(0.63-0.97)	(0.94-1.44)	(1.08-1.66)	(1.31-2.02)	(1.42-2.20)	(1.35-2.10)	(1.11-1.72)	(0.76-1.17)
Boston	Reservoir	0.97	1.03	1.03	1.03	0.98	0.98	1.1	1.52	1.57	1.56	1.01	1.02
		(0.76-1.24)	(0.80-1.32)	(0.80-1.33)	(0.80-1.32)	(0.76-1.26)	(0.76-1.26)	(0.86-1.42)	(1.18-1.95)	(1.22-2.03)	(1.21-2.02)	(0.78-1.30)	(0.79-1.31)
Chicago	Great Lake	0.75	0.9	0.58	0.77	0.75	0.88	1.06	1.34	1.07	1.15	0.92	1.13
		(0.61-0.93)	(0.73-1.12)	(0.47-0.72)	(0.62-0.95)	(0.61-0.93)	(0.71-1.09)	(0.86-1.31)	(1.08-1.65)	(0.87-1.32)	(0.94-1.42)	(0.74-1.13)	(0.92-1.39)
Cincinnati	River	1.04	0.93	1	0.99	0.94	1.01	1.38	1.09	1.17	1.14	1.05	1.25
		(0.84-1.28)	(0.75-1.15)	(0.81-1.24)	(0.80-1.22)	(0.76-1.17)	(0.82-1.25)	(1.12-1.71)	(0.88-1.35)	(0.94-1.44)	(0.92-1.41)	(0.85-1.30)	(1.01-1.55)
Cleveland	Great Lake	0.83	1.05	0.91	0.94	1.16	0.8	1.14	1.62	1.66	1.4	0.88	1.15
		(0.67-1.02)	(0.85-1.30)	(0.73-1.12)	(0.76-1.15)	(0.94-1.43)	(0.65-0.99)	(0.93-1.41)	(1.31-1.99)	(1.34-2.04)	(1.13-1.74)	(0.71-1.10)	(0.93-1.42)
Milwaukee	Great Lake	0.81	1.05	0.94	0.98	0.87	0.84	0.93	1.04	0.97	0.9	0.89	0.81
		(0.65-0.99)	(0.86-1.30)	(0.77-1.16)	(0.80-1.21)	(0.71-1.08)	(0.68-1.04)	(0.75-1.15)	(0.85-1.29)	(0.78-1.19)	(0.73-1.11)	(0.73-1.10)	(0.66-1.00)
Nashville	River	0.81	0.69	0.69	0.78	0.74	1.43	2.16	2.53	1.92	2.01	1.54	1.06
		(0.65-0.99)	(0.56-0.85)	(0.56-0.85)	(0.63-0.96)	(0.60-0.91)	(1.16-1.77)	(1.74-2.68)	(2.01-3.17)	(1.53-2.41)	(1.63-2.49)	(1.24-1.91)	(0.86-1.31)
New Orleans	River	0.63	0.68	0.78	0.72	1.01	1.07	1.44	1.17	0.73	0.73	0.95	1.2
		(0.49-0.80)	(0.53-0.87)	(0.61-1.00)	(0.56-0.92)	(0.79-1.30)	(0.84-1.37)	(1.12-1.84)	(0.92-1.50)	(0.57-0.93)	(0.57-0.94)	(0.75-1.22)	(0.94-1.54)
New York	Reservoir	1.07	1.14	1.13	1.13	1.19	1.56	2.31	2.91	2.36	1.93	1.5	1.51
		(0.91-1.27)	(0.96-1.35)	(0.95-1.34)	(0.95-1.34)	(1.00-1.40)	(1.32-1.84)	(1.96-2.72)	(2.47-3.44)	(1.99-2.79)	(1.63-2.29)	(1.27-1.77)	(1.28-1.77)
Philadelphia	River	0.83	0.81	0.88	0.95	1	0.86	1.07	1.16	1.28	0.95	1.07	0.87
		(0.70-0.98)	(0.68-0.95)	(0.75-1.04)	(0.81-1.13)	(0.85-1.19)	(0.72-1.01)	(0.91-1.27)	(0.98-1.37)	(1.09-1.52)	(0.80-1.12)	(0.90-1.26)	(0.74-1.03)
Pittsburgh	River	0.88	0.7	0.63	0.65	0.78	0.84	1.19	1.26	1.22	1.34	1.22	0.85
		(0.71-1.10)	(0.57-0.88)	(0.50-0.78)	(0.52-0.81)	(0.63-0.98)	(0.67-1.04)	(0.95-1.48)	(1.01-1.58)	(0.98-1.52)	(1.07-1.67)	(0.97-1.52)	(0.68-1.05)
Providence	River	0.77	0.96	0.85	0.87	0.78	0.67	0.96	0.89	0.94	0.94	0.96	1.1
		(0.63-0.95)	(0.78-1.18)	(0.69-1.04)	(0.70-1.07)	(0.64-0.96)	(0.54-0.82)	(0.77-1.18)	(0.72-1.09)	(0.76-1.16)	(0.77-1.16)	(0.78-1.18)	(0.90-1.36)
Saint Louis	River	1.04	1.51	1.58	1.61	1.39	1.66	2.09	2.47	2.07	1.92	1.81	1.17
		(0.84-1.29)	(1.21-1.87)	(1.27-1.96)	(1.30-2.00)	(1.12-1.73)	(1.33-2.06)	(1.69-2.60)	(1.98-3.09)	(1.65-2.61)	(1.53-2.41)	(1.46-2.25)	(0.94-1.46)
San Francisco	Reservoir	0.94	1.19	1.14	1.35	1.48	1.25	1.15	1.17	1.37	1.53	1.54	1.42
		(0.75-1.17)	(0.95-1.49)	(0.91-1.43)	(1.08-1.69)	(1.18-1.85)	(1.00-1.57)	(0.92-1.44)	(0.94-1.47)	(1.10-1.71)	(1.22-1.91)	(1.23-1.92)	(1.14-1.77)
Toledo	River	0.97	1.35	1.16	1.06	0.79	0.89	1.16	1.46	2.02	1.74	1.15	1.21
		(0.79-1.18)	(1.10-1.65)	(0.95-1.42)	(0.87-1.30)	(0.65-0.97)	(0.72-1.09)	(0.95-1.41)	(1.20-1.78)	(1.66-2.46)	(1.43-2.12)	(0.94-1.40)	(0.99-1.47)
Washington, D.C.	River	0.92	0.89	0.97	0.91	0.93	0.89	1.08	1.05	1.04	1.07	0.87	0.95
		(0.73-1.16)	(0.71-1.12)	(0.77-1.22)	(0.72-1.14)	(0.74-1.17)	(0.71-1.11)	(0.86-1.35)	(0.83-1.32)	(0.82-1.30)	(0.85-1.34)	(0.69-1.09)	(0.76-1.19)
% of confidence intervals below 1	% of (4) Reservoirs	0.25	0	0	0	0.25	0	0	0	0	0	0	0
	% of (3) Great Lakes	0.67	0	0.33	0.33	0.33	0.33	0	0	0	0	0	0
	% of (9) Rivers	0.44	0.44	0.33	0.33	0.44	0.11	0	0	0.11	0.11	0	0
	% of (16) All	0.44	0.25	0.25	0.25	0.38	0.13	0	0	0.06	0.06	0	0
% of confidence intervals above 1	% of (4)Reservoirs	0	0	0	0.25	0.5	0.5	0.25	0.75	1	1	0.75	0.75
	% of (3) Great Lakes	0	0	0	0	0	0	0	0.67	0.33	0.33	0	0
	% of (9) Rivers	0	0.22	0.11	0.11	0.11	0.22	0.44	0.44	0.44	0.44	0.22	0.11
	% of (16) All	0	0.13	0.06	0.13	0.19	0.25	0.31	0.56	0.56	0.56	0.31	0.19
