# Supplementary material for: Changes in historical typhoid transmission across 16 U.S. cities, 1889-1931: Quantifying the impact of investments in water and sewer infrastructures
Source: PLoS Negl Trop Dis. 2020 Mar 18;14(3):e0008048. doi: 10.1371/journal.pntd.0008048 (PMC7105137; doi:10.1371/journal.pntd.0008048)
Supplement: S5 Table — Values shown are the conditional and marginal R2 from the hierarchical linear regression analyses for each financial variable. (XLSX) [file pntd.0008048.s043.xlsx]

## Sheet: Sheet1
	Marginal R2	Conditional R2
Receipts: Water supply	0	0.85
Expenses: Water supply	0.01	0.86
Expenses: Sewer system	0.01	0.84
Outlays: Water supply	0.01	0.87
Outlays: Sewer system	0.01	0.88
Value: Water supply	0	0.91
Funded debt: Water supply	0.01	0.93
Funded debt: Sewer system	0.04	0.93
Overall investment: Water supply	0.33	0.98
Overall investment: Sewer system	0.28	0.98
