# Supplementary material for: Changes in historical typhoid transmission across 16 U.S. cities, 1889-1931: Quantifying the impact of investments in water and sewer infrastructures
Source: PLoS Negl Trop Dis. 2020 Mar 18;14(3):e0008048. doi: 10.1371/journal.pntd.0008048 (PMC7105137; doi:10.1371/journal.pntd.0008048)
Supplement: S6 Table — Each estimate shows the associated change (and 95% confidence interval) in typhoid transmission for each $1 (1931 US$) per capita increase in the financial variable for the water supply (WS) and sewer system (SS) for fixed and random effects. No data were available for Washington, D.C. for the variables Funded Debt of the Water Supply System or Funded Debt of the Sewer System. (XLSX) [file pntd.0008048.s044.xlsx]

## Sheet: Sheet1
	Receipts: Water supply	Expenses: Water supply	Expenses: Sewer system	Outlays: Water supply	Outlays: Sewer system	Value: Water supply	Funded debt: Water supply	Funded debt: Sewer system	Overall investment: Water supply	Overall investment: Sewer system
Baltimore	0.57 (0.38-0.86)	0.76 (0.45-1.33)	1.05 (0.72-1.55)	0.94 (0.81-1.08)	1.05 (0.87-1.26)	0.98 (0.96-1.00)	0.99 (0.95-1.04)	0.98 (0.93-1.02)	0.95 (0.93-0.96)	0.97 (0.95-0.99)
Boston	1.59 (1.15-2.22)	0.70 (0.40-1.22)	1.35 (0.82-2.18)	0.95 (0.84-1.07)	1.53 (1.10-2.12)	1.02 (0.99-1.05)	1.12 (1.06-1.19)	1.06 (1.01-1.12)	0.94 (0.92-0.96)	0.93 (0.91-0.96)
Chicago	1.15 (0.71-1.84)	0.79 (0.46-1.35)	0.46 (0.27-0.80)	1.05 (0.88-1.24)	0.77 (0.62-0.96)	1.02 (0.97-1.07)	1.03 (0.93-1.13)	0.95 (0.90-1.00)	0.91 (0.90-0.93)	0.95 (0.92-0.97)
Cincinnati	0.71 (0.47-1.09)	1.21 (0.70-2.10)	1.44 (0.69-2.99)	1.16 (1.03-1.30)	0.98 (0.69-1.41)	1.02 (0.99-1.04)	1.02 (0.98-1.06)	0.92 (0.87-0.98)	0.96 (0.94-0.97)	0.95 (0.92-0.97)
Cleveland	0.66 (0.47-0.93)	0.43 (0.27-0.69)	1.99 (0.93-4.25)	0.97 (0.88-1.08)	0.77 (0.59-1.02)	0.94 (0.91-0.97)	0.91 (0.87-0.95)	1.12 (1.05-1.20)	0.97 (0.95-0.98)	0.94 (0.92-0.97)
Milwaukee	0.58 (0.40-0.84)	0.57 (0.37-0.87)	0.73 (0.44-1.20)	0.98 (0.83-1.16)	0.85 (0.72-1.00)	1.02 (0.98-1.06)	1.03 (0.93-1.15)	0.97 (0.93-1.01)	0.93 (0.92-0.95)	0.98 (0.96-1.00)
Nashville	0.93 (0.58-1.52)	0.38 (0.21-0.67)	1.73 (0.72-4.12)	0.91 (0.79-1.05)	0.89 (0.63-1.26)	1.02 (1.00-1.04)	1.01 (0.95-1.07)	0.84 (0.77-0.93)	0.92 (0.90-0.93)	0.82 (0.79-0.85)
New Orleans	0.82 (0.52-1.28)	0.84 (0.46-1.52)	0.85 (0.46-1.52)	1.04 (0.95-1.14)	0.99 (0.83-1.19)	0.99 (0.96-1.01)	1.00 (0.96-1.03)	1.02 (0.97-1.07)	0.97 (0.96-0.99)	0.98 (0.96-1.01)
New York	1.25 (0.78-1.97)	1.19 (0.60-2.33)	1.14 (0.63-2.12)	1.08 (0.97-1.20)	0.79 (0.51-1.23)	0.99 (0.97-1.01)	0.98 (0.94-1.02)	1.00 (0.88-1.14)	0.98 (0.97-1.00)	0.93 (0.90-0.96)
Philadelphia	1.73 (1.16-2.55)	2.02 (1.28-3.17)	1.34 (0.69-2.58)	1.16 (1.00-1.33)	0.68 (0.51-0.91)	1.04 (1.01-1.06)	1.07 (1.02-1.13)	0.93 (0.88-0.98)	0.92 (0.91-0.94)	0.93 (0.91-0.96)
Pittsburgh	0.78 (0.54-1.12)	0.37 (0.23-0.58)	2.14 (1.02-4.54)	1.23 (1.11-1.37)	0.79 (0.54-1.18)	0.99 (0.97-1.01)	1.05 (1.01-1.09)	0.89 (0.82-0.98)	0.94 (0.93-0.95)	0.85 (0.82-0.88)
Providence	1.05 (0.72-1.56)	0.85 (0.51-1.41)	0.99 (0.45-2.21)	0.96 (0.88-1.05)	0.83 (0.61-1.12)	0.99 (0.96-1.02)	0.99 (0.96-1.02)	1.04 (0.99-1.09)	0.98 (0.97-1.00)	0.95 (0.92-0.98)
Saint Louis	0.93 (0.73-1.19)	0.78 (0.51-1.20)	1.95 (0.94-4.06)	0.98 (0.92-1.05)	1.11 (0.91-1.34)	0.99 (0.97-1.00)	0.99 (0.96-1.02)	0.96 (0.90-1.04)	0.99 (0.98-1.01)	0.94 (0.92-0.97)
San Francisco	1.22 (0.78-1.88)	0.72 (0.35-1.45)	1.28 (0.72-2.28)	1.02 (0.90-1.15)	0.91 (0.73-1.15)	1.01 (0.99-1.03)	1.00 (0.94-1.06)	0.95 (0.88-1.02)	0.97 (0.96-0.99)	0.97 (0.94-0.99)
Toledo	0.74 (0.54-1.02)	0.63 (0.40-0.98)	1.25 (0.59-2.68)	1.06 (0.91-1.23)	0.83 (0.65-1.06)	0.99 (0.95-1.03)	1.06 (1.00-1.13)	0.95 (0.91-1.00)	0.97 (0.95-0.98)	0.95 (0.93-0.98)
Washington, D.C.	1.09 (0.64-1.79)	0.94 (0.57-1.54)	1.33 (0.73-2.42)	1.02 (0.95-1.09)	1.22 (0.95-1.56)	1.00 (0.99-1.02)	--	--	0.98 (0.97-0.99)	0.94 (0.92-0.97)
Average (Fixed) Effects	0.94 (0.76-1.17)	0.75 (0.56-1.00)	1.23 (0.90-1.72)	1.03 (0.97-1.10)	0.92 (0.79-1.06)	1.00 (0.98-1.01)	1.01 (0.98-1.05)	0.97 (0.93-1.01)	0.96 (0.94-0.97)	0.94 (0.91-0.96)
