# Supplementary material for: Changes in historical typhoid transmission across 16 U.S. cities, 1889-1931: Quantifying the impact of investments in water and sewer infrastructures
Source: PLoS Negl Trop Dis. 2020 Mar 18;14(3):e0008048. doi: 10.1371/journal.pntd.0008048 (PMC7105137; doi:10.1371/journal.pntd.0008048)
Supplement: S7 Table — Variability in typhoid deaths explained (R2) by TSIR models fit to data for the full study period (1889–1931) is shown, along with the within-sample mean squared errors (MSE) for 1922–1926 (i.e. the last five years of within-sample data used to generate the prediction model), the out-of-sample mean squared prediction errors (MSPE) for 1927–1931 (i.e. the out-of-sample data), and their ratio (MSPE/MSE) for comparison. (XLSX) [file pntd.0008048.s045.xlsx]

## Sheet: Sheet1
City	R2 (full model fit)	MSE (within-sample)	MSPE (out-of-sample)	Ratio (MSPE/ MSE)
Baltimore	0.64	3.53	3.84	1.09
Boston	0.64	2.56	0.71	0.28
Chicago	0.86	8.1	1.85	0.23
Cincinnati	0.71	0.98	0.65	0.66
Cleveland	0.73	1.28	6.55	5.13
Milwaukee	0.56	0.54	0.21	0.39
Nashville	0.48	2.82	2.14	0.76
New Orleans	0.5	7.52	14.7	1.96
New York	0.86	39.59	38.17	0.96
Philadelphia	0.9	4.57	6.56	1.44
Pittsburgh	0.82	1.01	1.32	1.3
Providence	0.45	0.3	0.39	1.31
Saint Louis	0.6	2.43	1.8	0.74
San Francisco	0.61	0.88	1.9	2.16
Toledo	0.52	0.83	0.73	0.88
Washington, D.C.	0.74	0.04	0	0
