# Supplementary material for: Changes in historical typhoid transmission across 16 U.S. cities, 1889-1931: Quantifying the impact of investments in water and sewer infrastructures
Source: PLoS Negl Trop Dis. 2020 Mar 18;14(3):e0008048. doi: 10.1371/journal.pntd.0008048 (PMC7105137; doi:10.1371/journal.pntd.0008048)
Supplement: S8 Table — Each estimate shows the associated multiplicative change in the estimated long-term typhoid transmission rate for each $1 per capita increase in overall investment for the water supply system (in 1931 US dollars) for each model fit. Both random and fixed effects are shown, with their 95% confidence intervals. (XLSX) [file pntd.0008048.s046.xlsx]

## Sheet: Sheet1
Effect	City	Main Model (imputation 13 weeks, +1 to deaths)	Imputation 8 weeks	Imputation 26 weeks	+0.5 to deaths	1-year immunity	No waning of immunity
Random + Fixed	Baltimore	0.95 (0.93-0.96)	0.95 (0.94-0.97)	0.95 (0.93-0.97)	0.93 (0.91-0.95)	0.96 (0.95-0.97)	0.96 (0.95-0.98)
	Boston	0.94 (0.93-0.96)	0.93 (0.92-0.95)	0.94 (0.92-0.96)	0.93 (0.91-0.95)	0.95 (0.93-0.96)	0.96 (0.95-0.97)
	Chicago	0.91 (0.90-0.93)	0.91 (0.89-0.92)	0.91 (0.89-0.93)	0.90 (0.88-0.92)	0.93 (0.92-0.94)	0.93 (0.92-0.94)
	Cincinnati	0.95 (0.94-0.97)	0.96 (0.94-0.97)	0.96 (0.94-0.98)	0.94 (0.92-0.96)	0.96 (0.94-0.97)	0.96 (0.95-0.97)
	Cleveland	0.97 (0.95-0.98)	0.97 (0.95-0.98)	0.96 (0.94-0.98)	0.96 (0.94-0.98)	0.98 (0.97-0.99)	0.98 (0.97-0.99)
	Milwaukee	0.93 (0.91-0.94)	0.93 (0.91-0.94)	0.94 (0.91-0.96)	0.91 (0.88-0.93)	0.93 (0.92-0.95)	0.95 (0.93-0.96)
	Nashville	0.91 (0.90-0.93)	0.91 (0.90-0.93)	0.91 (0.89-0.93)	0.90 (0.88-0.92)	0.96 (0.94-0.97)	0.97 (0.96-0.98)
	New Orleans	0.97 (0.95-0.99)	0.97 (0.95-0.99)	0.97 (0.95-1.00)	0.97 (0.94-0.99)	0.98 (0.96-0.99)	0.98 (0.97-0.99)
	New York	0.98 (0.97-1.00)	0.98 (0.96-0.99)	0.98 (0.96-1.00)	0.98 (0.96-1.00)	0.98 (0.97-0.99)	0.98 (0.98-0.99)
	Philadelphia	0.93 (0.91-0.95)	0.92 (0.90-0.93)	0.87 (0.85-0.89)	0.92 (0.90-0.94)	0.94 (0.93-0.95)	0.94 (0.93-0.95)
	Pittsburgh	0.94 (0.92-0.95)	0.94 (0.93-0.96)	0.91 (0.89-0.93)	0.88 (0.86-0.90)	0.95 (0.93-0.96)	0.96 (0.95-0.97)
	Providence	0.98 (0.97-1.00)	0.98 (0.97-1.00)	0.99 (0.97-1.01)	0.98 (0.96-1.00)	0.99 (0.98-1.00)	0.99 (0.98-1.00)
	Saint Louis	0.99 (0.98-1.00)	0.99 (0.97-1.00)	0.99 (0.97-1.01)	0.99 (0.97-1.01)	0.99 (0.98-1.00)	0.99 (0.98-1.00)
	San Francisco	0.98 (0.96-0.99)	0.97 (0.96-0.99)	0.97 (0.95-0.99)	0.97 (0.95-0.99)	0.97 (0.96-0.99)	0.97 (0.96-0.98)
	Toledo	0.96 (0.95-0.98)	0.96 (0.94-0.98)	0.97 (0.94-0.99)	0.95 (0.93-0.97)	0.96 (0.95-0.97)	0.96 (0.95-0.97)
	Washington, D.C.	0.98 (0.97-0.99)	0.98 (0.97-1.00)	0.98 (0.96-1.00)	0.98 (0.96-0.99)	0.98 (0.97-0.99)	0.98 (0.97-0.99)
Fixed	-	0.95 (0.94-0.97)	0.95 (0.94-0.97)	0.95 (0.93-0.97)	0.94 (0.93-0.96)	0.96 (0.95-0.97)	0.97 (0.96-0.98)
