# Supplementary material for: Changes in historical typhoid transmission across 16 U.S. cities, 1889-1931: Quantifying the impact of investments in water and sewer infrastructures
Source: PLoS Negl Trop Dis. 2020 Mar 18;14(3):e0008048. doi: 10.1371/journal.pntd.0008048 (PMC7105137; doi:10.1371/journal.pntd.0008048)
Supplement: S9 Table — Each estimate shows the associated multiplicative change in the estimated long-term typhoid transmission rate for each $1 per capita increase in overall investment for the sewer system (in 1931 US dollars) for each model fit. Both random and fixed effects are shown, with their 95% confidence intervals. (XLSX) [file pntd.0008048.s047.xlsx]

## Sheet: Sheet1
Effect	City	Main Model (imputation 13 weeks, +1 to deaths)	Imputation 8 weeks	Imputation 26 weeks	+0.5 to deaths	1-year immunity	No waning of immunity
Random	Baltimore	0.97 (0.95-0.99)	0.97 (0.95-1.00)	0.97 (0.94-1.00)	0.96 (0.93-1.00)	0.98 (0.96-0.99)	0.98 (0.97-0.99)
	Boston	0.93 (0.91-0.96)	0.92 (0.90-0.95)	0.93 (0.90-0.97)	0.92 (0.88-0.96)	0.94 (0.92-0.95)	0.95 (0.94-0.97)
	Chicago	0.95 (0.92-0.97)	0.94 (0.92-0.97)	0.95 (0.92-0.98)	0.94 (0.91-0.98)	0.96 (0.94-0.97)	0.96 (0.95-0.97)
	Cincinnati	0.95 (0.92-0.97)	0.95 (0.92-0.97)	0.95 (0.92-0.99)	0.93 (0.89-0.97)	0.95 (0.93-0.97)	0.95 (0.94-0.97)
	Cleveland	0.94 (0.92-0.97)	0.94 (0.92-0.97)	0.94 (0.91-0.97)	0.93 (0.90-0.97)	0.96 (0.95-0.98)	0.97 (0.96-0.98)
	Milwaukee	0.98 (0.96-1.00)	0.98 (0.95-1.00)	0.98 (0.95-1.01)	0.97 (0.94-1.01)	0.98 (0.97-1.00)	0.99 (0.97-1.00)
	Nashville	0.82 (0.79-0.85)	0.82 (0.79-0.85)	0.82 (0.78-0.86)	0.80 (0.76-0.84)	0.90 (0.88-0.93)	0.94 (0.92-0.96)
	New Orleans	0.98 (0.96-1.01)	0.98 (0.96-1.01)	0.98 (0.95-1.02)	0.98 (0.94-1.02)	0.99 (0.97-1.01)	0.99 (0.97-1.00)
	New York	0.93 (0.90-0.96)	0.91 (0.88-0.94)	0.93 (0.89-0.97)	0.92 (0.88-0.97)	0.92 (0.90-0.94)	0.93 (0.92-0.95)
	Philadelphia	0.93 (0.91-0.96)	0.92 (0.90-0.95)	0.89 (0.85-0.92)	0.92 (0.89-0.96)	0.94 (0.92-0.96)	0.94 (0.93-0.96)
	Pittsburgh	0.85 (0.82-0.88)	0.85 (0.83-0.88)	0.79 (0.76-0.83)	0.73 (0.70-0.77)	0.87 (0.84-0.89)	0.89 (0.87-0.91)
	Providence	0.95 (0.92-0.98)	0.95 (0.92-0.97)	0.95 (0.92-0.99)	0.93 (0.90-0.98)	0.96 (0.94-0.98)	0.96 (0.95-0.98)
	Saint Louis	0.94 (0.92-0.97)	0.94 (0.91-0.96)	0.95 (0.92-0.98)	0.92 (0.88-0.96)	0.95 (0.93-0.96)	0.96 (0.94-0.97)
	San Francisco	0.97 (0.94-0.99)	0.97 (0.94-0.99)	0.96 (0.93-1.00)	0.96 (0.92-1.00)	0.97 (0.95-0.98)	0.97 (0.95-0.98)
	Toledo	0.95 (0.93-0.98)	0.95 (0.92-0.97)	0.95 (0.92-0.99)	0.94 (0.90-0.98)	0.95 (0.93-0.97)	0.95 (0.94-0.97)
	Washington, D.C.	0.94 (0.92-0.97)	0.94 (0.92-0.97)	0.95 (0.91-0.98)	0.93 (0.89-0.97)	0.94 (0.93-0.96)	0.95 (0.93-0.96)
Fixed	-	0.94 (0.91-0.96)	0.93 (0.91-0.96)	0.93 (0.90-0.96)	0.92 (0.88-0.95)	0.95 (0.93-0.96)	0.95 (0.94-0.97)
