# Supplementary material for: Changes in historical typhoid transmission across 16 U.S. cities, 1889-1931: Quantifying the impact of investments in water and sewer infrastructures
Source: PLoS Negl Trop Dis. 2020 Mar 18;14(3):e0008048. doi: 10.1371/journal.pntd.0008048 (PMC7105137; doi:10.1371/journal.pntd.0008048)
Supplement: S10 Table — Values are shown for each city and assumption. The second column shows the heterogeneous mixing parameter value in the final models fit, the “No K” column shows the value for models fit without including waning immunity, the “No C” column shows the value for models excluding chronic carriers as part of the transmission process, the “No K, No C” column shows the values for models excluding both waning immunity and chronic carrier populations, and the last column (“Simple TSIR Model”) shows the value for models fit using ordinary least squares regression and does not use splines or smoothing weights. (XLSX) [file pntd.0008048.s048.xlsx]

## Sheet: Sheet1
	Final Model Used	No K	No C	No K, No C	Simple TSIR Model
Baltimore	0.25	0.42	0.17	0.29	0.17
Boston	-0.27	0.29	-0.08	0.14	0.2
Chicago	0.18	0.21	0.15	0.18	0.28
Cincinnati	0.11	0.56	0.08	0.31	0.4
Cleveland	0.07	0.24	0.08	0.23	0.22
Milwaukee	0.04	0.29	0.01	0.28	0.13
Nashville	-0.4	0.05	-0.05	0.05	0.07
New Orleans	0.59	0.53	0.25	0.28	0.28
New York	0.39	0.61	0.37	0.41	0.35
Philadelphia	0.41	0.74	0.27	0.5	0.51
Pittsburgh	0.31	0.43	0.2	0.33	0.34
Providence	0.09	0.12	0.09	0.12	0.01
Saint Louis	0.29	0.23	0.07	0.12	0.14
San Francisco	-0.1	0.14	-0.06	0.09	0.07
Toledo	0.04	0.05	0.05	0.05	-0.03
Washington, D.C.	0.25	0.28	0.25	0.28	0.18
